# Supplementary material for: Versatile enhancement of the killing potential of anti-cancer agents achieved by peptide mimetics of the PCNA interface towards specialized DNA polymerases
Source: Cell Death Dis. 2025 Jul 8;16(1):503. doi: 10.1038/s41419-025-07812-9 (PMC12238476; doi:10.1038/s41419-025-07812-9)
Supplement: Supplementary file 2 — Supplemental Material [file 41419_2025_7812_MOESM2_ESM.xlsx]

## Sheet: Authors
Figure	Panel	Responsible author
1	A	YVO
	B	YVO
	C	YVO
	D	YVO
	E	SFM
	F	SFM
	G	YVO
2	A	MBV
	B	MBV
	C	MBV
	D	MBV
	E	YVO
	F	YVO
	G	YVO
	H	YVO
	I	SFM
	J	SFM
3	A	YVO
	B	MBV
	C	MBV
	D	YVO
	E	YVO
	F	YVO
	G	YVO
	H	YVO
4	A	YVO
	B	YVO
	C	YVO
	D	YVO
5	A	MBV
	B	MBV
	C	MBV
	D	YVO
	E	YVO
	F	YVO
	G	YVO
	H	YVO
	I	YVO
	J	YVO
6	A	YVO
	B	YVO
	C	YVO
	D	MBV
	E	MBV
	F	YVO
	G	YVO
	H	YVO
	I	MBV
	J	MBV
	K	MBV
	L	MBV
7	A	SVA
	B	GM
	C	SVA
	D	SVA
	E	SVA
8	A	YVO
	B	YVO
	C	YVO
	D	YVO
S1	A	BMV
	B	BMV/GM
	C	BMV
	D	BMV
	E	BMV
	F	BMV
	G	BMV
	H	BMV
	I	BMV
	J	BMV
	K	BMV
	L	YVO
	M	BMV
S2	A	MBV
	B	MBV
	C	YVO
	D	MBV
	E	YVO
	F	SVA
	G	SVA
	H	SVA
	I	SVA
	J	SVA
S3	A	YVO
	B	YVO
	C	YVO
	D	YVO
S4	A	YVO
	B	YVO
	C	YVO
	D	YVO
	E	YVO
	F	YVO
	G	YVO
	H	YVO
	I	YVO
S5	A	MBV
	B	MBV
S6	A	SVA
	B	SVA
S7	A	SVA
	B	GM
	C	SVA
	D	SVA
	E	YVO
	F	YVO
S8 & S9	Check corresponding panels

## Sheet: 1 SUP B
p21 Intensity
EV	Daunorubicin	sp21
Exp. 1
2459	21210	27276
2198	18689	29119
2083	21240	28835
2135	21197	24257
2415	16513	33921
2929	21907	31495
2422	18508	36675
2248	30536	42684
2501	16745	8052
2529	14436	17266
2566	12327	29093
3350	20614	15654
2078	23512	31988
1781	18301	15615
2189	17023	10355
3016	15279	27590
2792	14542	30104
2927	17906	42142
2699	18150	22096
2966	26504	20443
3399	17035	61724
1929	27689	74308
2566	23397	8470
2305	17165	7210
1954	34578	90549
2805	26272	32383
2979	52841	32408
3450	40809	18477
2905	26676	60866
2709	23583	15439
2828	37735	41048
2251	27476	33350
7074	33432	21277
3987	35509	19739
2680	24382	17511
3220	36651	40934
3317	34041	15616
2761	20960	14340
3764	28912	26994
3362	37438	14101
4334	28810	24808
4021	22956	29614
3577	32930	3805
2829	28395	46005
5270	24677	62146
7360	20426	39325
3973	20815	48436
3622	39519	6713
3839	31707	12401
3460	28179	24425
4478	31888	31427
3506	35622	57700
2580	39281	45776
3286	31627	25115
2969	24284	6523
3386	19345	29,4
3167	16234	54595
3785	18327	74696
3672	14051	9997
3565	16817	8866
3205	15089	8939
3208	12583	55507
2861	24728	56385
4472	26122	10171
3198	18283	18542
2926	14299	112841
3140	15763	47976
2846	14912	59855
3910	10648	12378
4738	22474	18,45
4659	22038	25553
5048	21987	13,45
4860	22388	17228
3605	23698	47335
3454	20392	38706
4127	27075	14373
5368	22762	34816
4027	21498	48423
3922	21295	46709
4627	20414	68052
6108	20,98	37238
5717		31259
6531	20138	85986
3860	20097	76721
6704	19206	32205
4209	18,76	39,69
3857	17137	81,21
8179	20395	74194
3936	20107	25,71
3731	16262	21444
4496	18641	50,52
6010	21478	48518
3505	19949	62,91
3955	25609	48379
4028	20165	22979
4898	23109	21052
3246	17382	71952
3950	20383	22111
4347	14316	66081
4872	17852	18833
3441	13,08	18712
2610	22228	20265
3257	19272	69902
4109	16455	43063
3798	14805	41473
3610	20464	63706
3470	17341	13083
4062	16201	71299
4311	19633	14,07
4031	16,53	Exp. 2
4336	17956	10,28
4335	15646	81219
3626	16621	58868
6474	14,84	88659
4579	20644	34506
7295	18578	58541
5253	14947	65214
5567	17624	2808
6,5	26227	5055
6074	21956	27073
4,79	19088	9113
4987	22377	3462
5465	22453	8759
6264	16628	3882
5915	19393	47,13
10141	22029	5788
6612	18407	53015
4793	16133	59627
5889	18017	31803
13,49	29245	120952
4893	23315	73299
5123	21523	15119
6863	16175	61445
7503	17185	22105
3739	15853	22212
3598	19349	38793
3113	15203	4899
3378	Exp. 2	4273
3069	19247	14967
3882	17788	6937
3333	18686	17424
3265	18905	15667
3659	18009	3298
3185	21296	20903
4028	17472	38839
3952	20801	44,9
5409	15,51	52078
2379	20294	5,42
3529	13607	47,32
3007	11883	11022
3011	14152	13697
2806	22084	9218
2787	21263	33544
3253	10868	67596
5137	15194	78,12
4474	16724	61,16
5224	16098	16472
3597	15769	7824
2,89	18205	26076
3,02	17,08	26697
7959	19633	12,28
8123	12,47	11,08
8891	14136	12596
6826	11474	3777
6,61	10184	11479
6367	12619	3569
6323	13604	6781
6339	17669	21844
8717	13542	18993
11206	10553	37462
10217	16995	8708
9834	15338	17173
10052	13231	3335
8962	12796	27,23
9391	12411	27364
8,42	23578	24,38
9083	18,66	23357
8642	15659	30633
8261	18939	11116
6896	14917	104998
9808	15912	49706
7889	16423	63998
8,57	21651	56,59
7204	14799	8745
6314	16883	30633
7476	18873	11116
7132	20432	104998
6042	15519	49706
5958	21295	63998
7,39	27001	56,59
6164	18641	8745
7386	13269	14251
6409	14794	41323
6139	16,25	15979
9285	16726	31461
8681	16694	5734
6792	12912	16021
10283	15599	15227
7279	16906	31152
6818	15286	63,08
7317	16627	63823
7158	17265	57126
6595	26007	7856
5818	36322	46641
7319	34216	6275
8,21	26,09	63027
8822	18421	32482
6081	17933	23691
5703	20705	21684
5722	15,75	49876
5931	24,26	37,76
10838	17218	68925
10707	26886	10388
10164	13877	14458
9552	16018	63,56
9463	17306	87885
9945	16537	57361
9064	17854	15364
7658	17666	25009
9692	17341	18,22
9599	26,63	71331
6721	14265	59611
3437	16613	54563
6118	14764	19094
4007	16104	24943
4255	16817	14016
3844	22816	99143
3451	14,2
3966	16281	5707
3781	15352	40129
3278	16484	60,13
4345	17838	77933
4116	33745	25741
Exp. 2	17995	7115
3,39	18342	28239
4002	17,98	5898
4,6	14937	25752
3308	22595	11193
3943	19213	31,96
5625	23702	17941
4406	22664	19782
4036	13399	87,58
7093	13,39	51678
9187	15374	57704
3601	14,19	17371
4046	23217	16952
3555	15,98	7385
5087	19227	18354
3472	14658	40029
4992	16546	40902
6331	22638	6955
4799	19,66	7,1
7259	14663	21572
4759	15403	35977
3604	17131	50959
3667	14828	34424
5027	19296	9,83
3133	21713	86975
3708	12188	105758
4028	17375	47599
3,84	24997	8295
4259	19,33
3865	16431
3546	17886
4216
3728
4062
3152
3686
3901
2812
3875
4265
4784
16179
3789
5376
4092
4148
4314
4737
3888
4417
3989
5036
4509
8,04
3973
4669
4022
4,31
3843
3057
4283
4242
6308
3914
4262
6267
4092
5735
6986
4721
6,01
8929
4203
4797
6033
9503
5669
12147
3134
3093
4674
4622
5138
4421
4472
4228
6826
4568
3779
4158
5073
5153
4445
4131
4562
4582
6069
7405
3153
8638
3966
7,98
4,06
5324
3,53
4006
3819
4571
4668
4917
4829
4433
5966
5229
5114
6894
3814
3513
5885
3834
3067
4366
3,71
4051
3767
3213
4192
5,02
3645
3178
3,55
4162
3,87
4523
5,88
10064
5743
5745
5359
4397
6055
6752
4,03
5111
4568
10195
3497
6179
4668
4964
4765
3785
2935
2854
4259
2514
4346
3869
4228
4155
2983
4,77
4024
3395
2913
2965
3083
3,29
3037
2,43
3091
3389
4258
3677
4069
4308
4011
4333
3,62
3297
4,2
3429
4313
3736
3462
3944
3698
4255
3595
4021
3547
4239
3796
2875
4268
3847
4292
2881
4171
3589
3088
3648
3626
4,23
3737

## Sheet: 1 SUP E
BrdU positive cells
Exp 1
	DAPI	GFP-PCNA/BrdU
EV	700	406
p21	700	413
p21ΔDeg	700	385
p21ΔP	700	385
sp21	700	365
sp21ΔDeg	700	367
sp21ΔP	700	399
Exp 2
	DAPI	GFP-PCNA/BrdU
EV	700	360
p21	700	371
p21ΔDeg	700	366
p21ΔP	700	357
sp21	700	329
sp21ΔDeg	700	336
sp21ΔP	700	372
Exp 3
	DAPI	GFP-PCNA/BrdU
EV	700	390
p21	700	400
p21ΔDeg	700	370
p21ΔP	700	389
sp21	700	394
sp21ΔDeg	700	368
sp21ΔP	700	379

## Sheet: 1 SUP G
Western Blot Quantification
Exp 1		Densitometry values
	Time	Ku70	p21
p21	0 h	8026.69	16978.8
	0.5 h	9115.35	14218.8
	1 h	7584.28	8459.92
	1.5 h	7537.86	2396.69
p21ΔDeg	0 h	7975.98	15398.2
	0.5 h	6891.57	13377.3
	1 h	7676.98	9658.34
	1.5 h	7942.28	5224.2
Exp 2		Densitometry values
	Time	Ku70	p21
p21	0 h	6969.15	17805.6
	0.5 h	6869.33	14287.2
	1 h	7528.2	7037.61
	1.5 h	8023.62	1765.96
p21ΔDeg	0 h	7802.91	17703.8
	0.5 h	7765.33	18439.9
	1 h	9420.15	14491.9
	1.5 h	8606.74	10028.6

## Sheet: 1 SUP J
Western Blot Quantification
Exp 1		Densitometry values
	Time	Ku70	p21
sp21	0 h	9216.79	17986.9
	2 h	9342.79	17034
	4 h	9255.96	15378.1
	6 h	8834.79	13818.9
	8h	8706.55	12464.5
sp21ΔDeg	0 h	12165.2	11503.6
	2 h	12480	12689.1
	4 h	11245.3	13236.1
	6 h	10846.1	12052.7
	8 h	11115.8	9566.2
Exp 2		Densitometry values
	Time	Ku70	p21
sp21	0 h	8833.86	12762.5
	2 h	8159.62	11283.9
	4 h	7469.03	9025.88
	6 h	7598.62	6752.59
	8h	8492.03	6995.28
sp21ΔDeg	0 h	8881.98	12349
	2 h	8510.52	10367.3
	4 h	9330.05	10964.5
	6 h	9299.93	9863.28
	8 h	9246.93	8085.2

## Sheet: 1 SUP M
GFP-eta Foci
Exp 1		Co-transfected cells	foci +
NT	EV	200	50
	p21	200	27
	p21ΔDeg	200	22
	p21ΔPΔDeg	200	44
	sp21	200	10
	sp21ΔDeg	200	16
	sp21ΔP	200	42
UV 40J/m2 4h	EV	200	190
	p21	200	144
	p21ΔDeg	200	140
	p21ΔPΔDeg	200	192
	sp21	200	70
	sp21ΔDeg	200	80
	sp21ΔP	200	196
Exp 2		Co-transfected cells	foci +
NT	EV	200	60
	p21	200	36
	p21ΔDeg	200	30
	p21ΔPΔDeg	200	56
	sp21	200	20
	sp21ΔDeg	200	18
	sp21ΔP	200	50
UV 40J/m2 4h	EV	200	196
	p21	200	136
	p21ΔDeg	200	130
	p21ΔPΔDeg	200	190
	sp21	200	56
	sp21ΔDeg	200	60
	sp21ΔP	200	192
Exp 3		Co-transfected cells	foci +
NT	EV	200	58
	p21	200	28
	p21ΔDeg	200	16
	p21ΔPΔDeg	200	44
	sp21	200	8
	sp21ΔDeg	200	4
	sp21ΔP	200	42
UV 40J/m2 4h	EV	200	188
	p21	200	168
	p21ΔDeg	200	128
	p21ΔPΔDeg	200	186
	sp21	200	62
	sp21ΔDeg	200	74
	sp21ΔP	200	190

## Sheet: 1 D
TLS polymerases foci
Exp 1
Rev1		GFP-Rev1	foci +		Iota		GFP-iota	foci +		Kappa		GFP-kappa	foci +		Eta		GFP-Eta	foci +
NT	EV	200	47		NT	EV	204	35		NT	EV	203	9		NT	EV	200	41
	sp21	201	48			sp21	200	8			sp21	207	4			sp21	200	8
	sPIRp21	202	40			sPIRp21	200	6			sPIRp21	200	3			sPIRp21	204	5
	sPIRp21ΔP	200	45			sPIRp21ΔP	202	29			sPIRp21ΔP	200	5			sPIRp21ΔP	205	37
UV 40J/m2 4h	EV	200	85		UV 40J/m2 4h	EV	200	81		UV 40J/m2 4h	EV	200	75		UV 40J/m2 4h	EV	207	170
	sp21	205	35			sp21	201	19			sp21	201	19			sp21	200	50
	sPIRp21	200	37			sPIRp21	207	15			sPIRp21	202	15			sPIRp21	200	44
	sPIRp21ΔP	205	87			sPIRp21ΔP	200	77			sPIRp21ΔP	200	80			sPIRp21ΔP	200	172
Exp 2
Rev1		GFP-Rev1	foci +		Iota		GFP-iota	foci +		Kappa		GFP-kappa	foci +		Eta		GFP-Eta	foci +
NT	EV	201	46		NT	EV	204	28		NT	EV	202	8		NT	EV	200	36
	sp21	200	52			sp21	203	14			sp21	200	2			sp21	210	10
	sPIRp21	200	44			sPIRp21	200	11			sPIRp21	201	4			sPIRp21	200	7
	sPIRp21ΔP	200	42			sPIRp21ΔP	201	26			sPIRp21ΔP	200	6			sPIRp21ΔP	200	39
UV 40J/m2 4h	EV	201	118		UV 40J/m2 4h	EV	200	78		UV 40J/m2 4h	EV	200	70		UV 40J/m2 4h	EV	208	187
	sp21	201	38			sp21	202	26			sp21	201	18			sp21	200	40
	sPIRp21	201	48			sPIRp21	200	29			sPIRp21	202	15			sPIRp21	200	42
	sPIRp21ΔP	200	120			sPIRp21ΔP	200	80			sPIRp21ΔP	200	65			sPIRp21ΔP	211	190
Exp 3
Rev1		GFP-Rev1	foci +		Iota		GFP-iota	foci +		Kappa		GFP-kappa	foci +		Eta		GFP-Eta	foci +
NT	EV	200	48		NT	EV	200	26		NT	EV	200	6		NT	EV	200	37
	sp21	203	47			sp21	206	10			sp21	200	4			sp21	207	11
	sPIRp21	200	42			sPIRp21	204	10			sPIRp21	205	3			sPIRp21	209	12
	sPIRp21ΔP	202	52			sPIRp21ΔP	200	28			sPIRp21ΔP	200	7			sPIRp21ΔP	200	40
UV 40J/m2 4h	EV	210	110		UV 40J/m2 4h	EV	200	75		UV 40J/m2 4h	EV	200	68		UV 40J/m2 4h	EV	201	185
	sp21	206	40			sp21	202	22			sp21	209	19			sp21	200	43
	sPIRp21	200	44			sPIRp21	200	28			sPIRp21	200	18			sPIRp21	212	39
	sPIRp21ΔP	200	114			sPIRp21ΔP	200	74			sPIRp21ΔP	200	71			sPIRp21ΔP	200	188

## Sheet: 1 F + 2 I
Cldu and Idu Track Length - Exps. 1 and 2
	Exp. 1				Exp. 1				Exp. 1				Exp. 1				Exp. 1				Exp. 1				Exp. 1				Exp. 1
		EV-NT				sp21-NT				sPIRp21ΔP-NT				sPIRp21-NT				EV-UV				sp21-UV				sPIRp21-UV				sPIRp21ΔP-UV
		CldU	IdU			CldU	IdU			CldU	IdU			CldU	IdU			CldU	IdU			CldU	IdU			CldU	IdU			CldU	IdU
	1	6.09	9.115		1	4.08	13.569		1	7.121	10.338		1	3.171	13.265		1	4.35	5.347		1	2.14	2.694		1	2.049	1.086		1	3.022	4.429
	3	4.616	20.117		3	4.802	17.979		3	5.233	10.353		3	4.462	13.866		3	3.985	8.395		3	2.022	4.723		3	1.37	1.637		3	1.769	2.609
	5	6.456	6.078		5	4.331	16.181		5	2.189	11.511		5	2.76	11.615		5	4.402	5.786		5	3.123	4.397		5	4.192	2.094		5	1.675	1.094
	7	5.157	10.747		7	2.578	13.769		7	4.007	9.674		7	3.479	7.562		7	4.442	7.534		7	1.556	4.833		7	4.641	2.049		7	2.245	3.596
	9	3.417	12.153		9	3.765	11.997		9	4.811	14.221		9	2.849	9.919		9	4.915	9.424		9	2.654	2.464		9	1.356	3.445		9	2.318	2.861
	11	4.252	10.646		11	6.647	11.279		11	3.921	10.181		11	4.827	11.331		11	3.668	2.705		11	2.078	2.55		11	1.26	4.317		11	3.167	4.827
	13	3.789	14.414		13	4.61	16.728		13	4.723	12.52		13	2.928	11.922		13	2.85	1.646		13	3.717	0.617		13	2.126	2.902		13	1.251	1.202
	15	6.722	15.851		15	3.985	12.034		1	2.145	11.25		15	1.979	8.664		15	5.311	3.385		15	1.129	0.992		15	1.873	2.787		15	1.975	2.404
	17	3.838	12.717		17	3.841	12.405		3	2.782	7.961		17	3.03	11.869		17	4.03	5.054		17	1.826	1.896		17	2.529	2.989		17	3.691	2.574
	1	3.781	14.799		19	4.7	13.788		5	2.189	10.86		19	4.377	6.919		19	2.428	4.327		19	1.798	5.69		19	1.367	1.95		19	1.588	3.82
	3	5.811	7.311		21	1.764	13.085		7	3.501	9.494		21	5.655	9.429		21	4.277	4.754		21	1.102	1.748		21	2.042	0.678		21	3.01	5.675
	5	5.934	15.265		23	5.022	11.556		9	4.187	10.027		23	5.999	9.162		23	2.917	5.244		23	2.126	2.702		23	1.905	1.072		23	1.904	2.862
	7	6.523	8.758		25	5.007	16.288		11	4.569	13.288		25	2.76	7.547		25	2.257	4.267		1	1.37	3.476		25	1.942	2.401		1	3.82	3.46
	9	5.743	12.967		27	4.474	8.883		1	2.672	12.079		27	2.833	13.892		27	3.955	3.944		3	1.181	2.148		27	2.038	1.985		3	4.63	5.561
	1	5.019	13.416		29	4.558	13.863		3	1.373	10.556		1	5.765	15.332		29	2.345	3.324		5	2.245	6.817		29	3.205	1.95		5	2.189	3.57
	3	3.999	9.01		31	3.019	16.023		5	3.099	6.615		3	4.091	8.771		31	2.612	5.575		7	2.219	1.6		31	1.985	2.238		7	2.039	1.426
	5	4.354	9.634		33	3.275	11.422		7	1.956	9.523		5	2.869	10.948		33	1.859	1.646		9	1.543	1.39		33	1.952	1.888		9	1.81	4.697
	1	3.747	7.04		1	2.493	12.352		9	1.884	6.552		7	6.175	17.684		35	3.035	4.189		11	2.913	2.873		35	4.484	3.495		11	2.618	3.307
	3	4.095	14.214		3	2.099	9.999		11	4.56	11.925		9	7.477	12.755		37	4.134	3.945		13	3.058	4.158		37	0.835	2.601		13	2.306	2.31
	5	5.223	12.762		5	2.126	11.232		13	3.914	11.989		11	3.451	7.604		39	3.272	3.186		15	1.777	1.647		1	1.629	3.007		15	2.237	3.675
	7	4.618	9.932		7	2.225	7.132		15	2.066	7.84		13	3.417	11.733		41	3.225	3.072		17	1.439	4.425		3	2.428	1.547		1	1.65	7.203
	9	4.558	11.098		9	2.526	7.888		17	2.713	8.959		1	3.51	15.927		43	1.367	3.81		19	2.399	3.299		5	1.559	2.464		3	1.737	5.189
	11	4.677	11.704		11	2.799	9.366		19	3.486	8.657		3	4.021	9.124		1	2.957	3.228		21	1.905	1.597		7	3.463	3.033		5	3.39	2.237
	13	3.629	12.36		13	4.61	10.393		21	3.477	9.459		5	2.278	8.653		3	3.908	8.497		23	1.483	1.802		9	1.651	1.359		7	4.091	3.274
	15	6.144	10.179		15	1.367	10.428		23	4.895	5.746		7	2.88	8.543		5	3.388	2.63		25	3.884	4.158		11	2.661	2.238		9	2.247	5.698
	17	2.328	10.315		17	4.212	13.851		1	3.992	12.635		9	1.859	6.177		7	4.028	8.466		27	1.709	2.399		13	1.021	1.105		11	4.048	6.512
	19	4.647	13.551		19	5.071	13.544		3	1.942	6.548		11	4.267	6.523		9	2.119	4.929		29	2.085	1.796		1	3.275	1.896		13	2.532	9.384
	21	3.485	4.961		21	3.354	8.446		5	2.715	7.29		13	6.116	14.124		11	3.506	4.175		31	3.09	2.126		3	3.542	5.437		15	1.582	6.56
	23	4.409	4.528		1	5.787	12.815		7	3.406	8.433		15	3.298	7.653		13	4.883	8.79		1	1.948	2.588		5	1.814	0.494		17	3.428	3.918
	1	2.76	13.411		3	4.324	10.844		9	2.264	7.61		1	5.221	14.074		15	2.655	2.739		3	1.717	1.444		7	2.166	1.748		19	4.676	5.102
	3	4.628	11.928		5	4.333	13.358		11	1.681	5.496		3	2.543	9.977		17	2.219	2.211		5	6.036	3.057		9	1.905	2.493		21	1.977	2.665
	5	3	12.273		7	3.007	10.181		13	3.274	11.847		5	4.277	15.168		19	2.714	4.195		7	1.072	3.765		11	1.577	1.746		23	2.475	2.796
	7	3.141	10.07		9	2.734	12.52		15	2.748	7.465		7	3.039	6.121		21	1.717	6.059		9	1.922	2.634		13	1.593	1.746		25	4.421	6.848
	9	3.754	9.195		11	3.914	11.25		17	1.708	4.333		9	2.445	9.222		23	2.85	2.957		11	2.495	1.713		15	2.331	4.028		27	1.119	2.106
	11	4.26	9.456		13	4.07	10.46		19	2.609	5.758		11	3.165	7.402		25	3.033	6.414		13	2.015	2.578		17	3.263	1.291		29	1.573	2.518
	13	3.345	11.387		15	1.957	9.274		21	2.554	10.252		13	4.294	8.908		27	3.605	6.41		15	1.556	1.031		19	1.535	0.509		31	1.356	2.984
	15	2.387	8.907		17	3.155	11.235		23	4.23	8.269		1	5.287	12.959		29	2.594	5.068		17	2.822	2.257		21	3.133	1.327		33	3.307	4.383
	17	5.552	11.505		1	4.29	17.434		25	5.603	10.404		3	3.537	9.006		31	2.818	5.271		19	1.072	1.683		23	3.417	0.901		35	2.274	6.663
	19	2.158	6.965		3	3.144	8.542		27	3.194	6.234		5	4.522	10.211		33	3.354	3.81		21	2.518	5.275		25	1.972	2.472		37	1.221	6.189
	21	5.575	10.807		1	3.903	11.73		29	3.779	8.541		7	6.142	12.566		1	3.375	4.399		23	2.201	1.638		27	1.528	2.094		1	4.349	4.692
	23	3.345	9.763		3	5.4	14.282		31	1.968	10.169		9	4.5	10.428		3	5.982	8.031		25	3.422	3.527		1	3.316	8.022		3	2.175	2.494
	1	2.53	12.054		5	2.746	9.905		33	4.12	4.976		1	4.442	15.667		5	3.147	7.18		1	2.54	4.976		3	1.367	2.661		5	3.662	2.457
	3	3.964	9.427		7	4.341	10.711		35	3.475	12.827		3	4.647	8.105		7	5.867	11.068		3	5.043	3.673		5	3.165	2.807		7	3.319	5.074
	5	4.556	9.472		9	2.961	10.915		37	4.417	12.217		5	2.445	8.013		9	3.357	2.693		5	2.73	3.005		7	3.316	3.635		9	3.255	4.955
	7	3.491	12.998		11	4.289	13.96		39	5.194	10.196		7	4.091	12.738		11	3.747	3.81		7	1.327	4.598		9	1.324	2.356		11	2.239	2.98
	9	3.433	7.741		13	3.974	11.556		41	4.208	12.498		9	4.38	11.432		13	4.195	4.823		9	3.168	3.586		1	3.622	5.876		13	2.306	3.321
	11	1.517	7.937		15	3.192	12.626		43	3.458	12.716		11	4.317	6.561		15	4.476	5.731		11	2.469	5.922		3	2.015	3.491		15	4.495	6.756
	13	3.057	8.564		17	4.506	11.416		1	4.471	12.684		13	3.625	8.613		17	4.317	6.274		13	2.772	4.644		5	1.966	4.038		17	2.457	5.365
	15	2.053	6.805		19	2.803	11.46		3	2.715	8.692		1	5.66	12.408		19	5.082	7.258		15	2.517	4.48		7	3.83	4.246		19	4.311	3.95
	17	3.426	6.159		21	4.15	11.465		5	8.379	7.47		3	4.976	10.617		1	3.578	6.975		17	2.428	2.578		9	3.421	1.867		21	4.614	7.319
	19	2.751	11.214		23	3.254	11.398		7	5.881	7.26		5	4.408	10.18		3	5.442	2.578		19	1.153	1.021		11	3.665	3.9		23	1.832	3.626
	21	4.386	10.355		1	3.311	11.39		9	3.188	10.044		7	3.927	8.514		5	3.276	1.913		21	1.724	0.683		13	4.956	2.078		25	2.31	2.614
	23	1.862	8.826		3	3.562	11.6		11	3.725	9.351		9	3.547	9.125		7	3.734	4.833		23	2.826	2.333		15	4.804	4.296		27	3.518	2.852
	25	3.026	6.686		5	4.817	12.835		13	2.726	8.9		11	4.539	11.458		9	2.171	2.88		25	3.488	2.204		17	2.595	1.859		29	2.618	3.136
	27	2.283	7.188		7	2.543	9.6		15	4.246	9.703		13	4.705	9.56		11	2.126	4.751		27	3.005	4.644		19	1.782	6.063		31	1.356	2.665
	29	3.324	7.126		9	4.057	9.381		17	4.842	9.318		15	4.449	16.686		13	5.251	4.703		29	3.463	6.078		21	3.681	4.069		33	2.327	3.394
	1	4.257	5.407		11	3.914	14.519		19	3.075	8.55		17	3.071	9.001		15	2.777	6.947		31	2.844	3.485		23	1.356	1.528		35	1.332	4.649
	3	4.242	12.201		1	3.974	10.811		21	4.794	14.445		19	4.03	11.214		17	1.861	2.849		1	1.796	3.513		1	5.657	6.787		37	3.626	3.164
	5	3.495	9.849		3	2.698	8.618		23	3.177	11.262		21	1.865	10.355		19	4.265	6.808		3	2.495	4.628		3	2.693	4.101		39	1.633	2.646
	7	3.359	9.177		5	2.953	8.339		25	4.545	10.918		1	4.188	9.671		21	3.207	9.763		5	2.634	1.367		5	5.453	7.836		41	1.155	3.341
	9	3.433	14.564		7	1.882	11.157		27	3.839	8.398		3	2.698	8.683		23	2.375	2.594		7	4.351	1.877		7	3.263	2.201		1	2.726	6.004
	11	4.585	7.783		9	3.223	14.109		29	5.236	12.421		5	2.425	7.793		25	3.126	5.274		9	2.953	1.577		9	3.306	3.057		3	1.426	3.06
	13	3.509	5.826		11	3.344	10.315		1	4.164	6.745		7	2.283	7.737		27	3.763	4.193		11	3.795	4.073		11	2.634	3.542		5	1.918	4.421
	1	3.578	5.511		13	2.516	7.322		3	7.723	10.854		9	2.799	12.374		1	1.798	6.382		13	2.823	0.424		13	2.493	2.884		7	1.305	3.619
	3	1.67	10.198		15	2.219	9.633		5	4.474	7.395		11	1.867	8.253		3	2.987	6.938		15	1.55	2.425		15	3.082	1.291		9	1.763	4.434
	5	4.364	10.315		17	4.929	14.179		7	3.702	9.722		13	2.398	6.342		5	3.505	6.678		17	3.896	4.112		17	1.867	3.333		11	3.321	4.097
	7	3.602	12.059		19	3.577	9.559		9	5.064	10.543		15	4.508	13.819		7	4.324	3.681		19	3.178	4.26		1	4.26	2.89		13	2.322	5.847
	9	2.495	6.189		1	2.612	8.96		11	3.223	9.233		17	6.584	14.18		9	3.311	5.318		21	2.957	2.619		3	3.33	3.19		15	2.713	5.123
	11	5.92	8.038		3	4.219	9.887		13	4.87	7.117		19	3.422	14.806		11	3.825	6.44		23	2.411	1.517		5	3.15	4.47		17	2.239	4.337
	13	4.188	10.084		5	3.577	6.078		15	2.703	9.5		21	3.602	12.368		13	3.124	3.241		25	2.677	2.257		7	3.41	7.23		19	1.763	2.458
	15	2.472	9.628		7	2.351	5.255		17	3.997	7.637		23	2.521	7.099		15	3.169	4.248		27	2.823	5.223		9	2.19	4.39		21	2.923	3.537
	17	2.842	9.049		9	5.767	8.709		19	3.701	4.418		25	4.773	10.029		1	2.629	4.049		29	1.223	2.877		11	2.49	2.27		23	2.075	4.504
	1	2.3	12.63		11	3.754	7.598		21	3.475	8.606		Promedio	3.87149	10.5272		3	4.612	4.406		31	2.05	5.06		13	4.3	3.63		25	4.343	8.818
	3	2.94	10.53		13	2.698	10.998		23	3.965	7.402		Exp. 2				5	3.354	3.888		Promedio	2.43118	3.01268		15	1.91	2.35		27	3.177	5.241
	5	2.75	12.85		15	3.517	11.191		25	4.847	5.92			CldU	IdU		7	2.629	4.656		Exp. 2				17	2.83	4.56		29	3.01	5.788
	7	4.67	10.68		17	2.936	5.99		27	5.613	8.998		1	3.808	15.939		9	4.289	3.845			CldU	IdU		19	2.82	3.33		31	2.532	2.922
	9	3.28	12.98		Promedio	3.59351	11.1299		29	5.108	9.755		3	6.118	9.875		1	3.223	3.182		1	1.977	1.688		21	2.53	4.38		33	2.501	3.701
	11	3.6	10.1		Exp. 2				31	4.205	11.426		5	3.303	14.368			1.977	5.578		3	3.538	2.22		23	2.85	4.63		35	1.697	3.053
	1	2.52	11.15			CldU	IdU		33	4.105	10.989		7	3.307	12.031		5	3.791	8.013		5	3.538	4.097		25	2.19	3.57		37	2.398	5.703
	3	3.17	8.15		1	7.72	16.94		35	3.824	10.524		9	3.399	10.908			3.168	9.01		7	2.28	2.189		Promedio	2.65194	2.97738		39	2.066	3.487
	5	4.71	11.03		3	5.82	11.12		37	4.718	8.889		11	2.713	9.598		11	2.345	6.086		9	3.943	1.832		Exp. 2				1	2.782	4.205
	7	2.31	9.06		5	5.86	9.01		39	2.191	1.842		13	2.667	10.366		Promedio	3.34799	4.91959		11	4.421	5.708			CldU	IdU		3	5.705	5.43
	9	2.9	11.63		7	4.99	9.25		41	2.801	3.12		15	4.318	10.784		Exp. 2				13	2.917	3.303		1	5.192	0.959		5	2.445	6.657
	Promedio	3.85284	10.2473		9	3.92	11.07		43	2.104	9.876		17	3.501	11.534			CldU	IdU		15	2.996	1.451		3	1.631	3.003		7	3.947	6.202
	Exp. 2				11	2.68	12.92		45	1.975	3.261		19	3.794	8.319		1	3.866	5.32		17	2.788	3.783		5	2.554	0.767		9	3.177	4.891
		CldU	IdU		13	6.14	10.12		47	1.977	7.688		21	4.393	7.979		3	3.537	4.614		19	4.692	5.427		7	2.003	3.645		11	1.642	4.316
	1	4.763	14.887		15	4.16	10.67		Promedio	3.71372	9.17637		23	2.675	15.448		5	1.228	5.489		21	1.346	2.25		9	0.945	2.003		13	2.023	2.369
	3	4.496	7.431		17	5.31	10.41		Exp. 2				1	2.653	14.407		7	2.369	1.845		23	4.853	2.121		11	3.281	3.096		15	1.968	4.922
	5	4.811	13.649		19	5.58	12.04			CldU	IdU		3	1.918	12.677		9	2.559	5.733		25	2.743	4.349		13	2.574	5.826		17	2.936	4.349
	7	3.947	15.077		21	5.22	9.2		1	7.371	11.155		5	3.537	9.51		11	3.671	2.728		27	3.979	2.683		15	2.488	3.955		19	1.904	4.692
	9	6.104	15.835		23	7.11	23.24		3	4.718	15.747		7	3.307	7.221		13	2.479	2.32		29	2.609	2.782		17	3.379	1.642		21	1.561	7.452
	11	3.808	12.801		25	2.42	11.95		5	6.145	15.279		9	5.31	15.511		15	2.4	3.454		31	2.688	2.249		19	2.202	1.155		23	2.653	5.634
	13	4.987	14.649		27	4.85	7.81		7	5.877	9.526		11	3.919	13.27		17	3.746	1.7		33	1.383	3.487		21	5.098	1.363		25	2.155	3.993
	15	4.937	10.227		29	5.92	8.31		9	6.279	11.568		13	3.736	10.167		19	3.217	3.477		35	1.29	3.835		23	4.057	5.191		27	2.13	4.55
	17	4.976	11.913		31	5.31	16.35		11	3.794	9.228		15	3.263	15.717		21	3.112	5.576		37	2.039	4.396		25	2.62	1.287		29	2.445	3.155
	19	5.758	8.609		33	4.99	5.39		13	4.043	14.034		17	3.57	12.395		23	2.398	2.653		39	1.769	2.518		27	2.225	1.862		31	2.984	2.969
	21	3.475	14.261		35	6.97	6.43		15	7.557	8.236		19	5.156	16.397		25	2.523	2.155		41	1.251	3.711		29	3.188	4.095		33	2.139	2.942
	23	4.585	14.243		37	3.85	9.04		17	4.047	8.966		21	3.003	7.657		27	2.597	2.398		43	0.905	2.962		1	2.245	1.729		Promedio	2.57805	4.21155
	1	5.518	16.396		39	5.49	14.98		1	5.155	10.315		23	2.373	13.146		29	3.56	4.56		45	1.287	2.445		3	3.175	3.123		Exp. 2
	3	2.707	11.163		41	4.08	10.85		3	4.32	13.753		25	4.334	15.958		1	1.832	3.939		47	1.832	2.923		5	3.857	3.866			CldU	IdU
	5	1.784	7.949		1	2.55	12.91		5	5.649	13.843		27	3.887	10.853		3	2.334	3.048		49	0.869	3.244		7	2.189	4.55		1	3.65	6.916
	7	3.725	8.062		3	3.58	5.18		7	3.561	8.975		1	3.852	7.982		5	2.912	1.631		51	2.955	1.436		9	2.852	4.341		3	2.808	2.31
	9	3.142	9.938		5	3.18	4.75		9	4.585	14.445		3	3.76	11.476		7	2.665	1.439		53	0.95	1.123		11	3.866	2.334		5	2.145	2.861
	11	3.223	9.433		7	2.72	5.93		11	3.641	11.262		5	4.661	12.548		9	3.136	3.518		55	2.715	3.652		13	1.899	2.713		7	2.369	4.59
	13	3.39	10.858		9	5.43	11.99		13	4.64	10.918		7	3.132	7.76		11	3.64	4.552		57	1.716	2.426		15	1.426	3.866		9	5.63	1.928
	15	3.202	8.15		11	2.28	4.26		15	3.047	6.535		1	3.871	11.416		13	2.975	2.426		59	2.13	2.703		17	1.729	3.261		11	2.834	3.065
	17	4.44	8.385		13	2.24	8.22		17	3.307	13.801		3	5.835	11.24		15	2.247	3.065		1	1.842	1.034		19	2.112	6.821		13	2.796	5.806
	1	5.605	15.273		15	4.23	20.52		19	3.962	15.807		5	5.199	13.977		17	2.554	2.618		3	2.245	3.402		1	3.871	3.206		15	2.123	6.22
	3	3.974	11.572		17	3.99	3.49		21	6.804	16.972		7	3.132	11.337		19	3.188	2.373		5	2.322	5.963		3	4.495	1.159		17	5.007	2.342
	5	3.42	11.45		19	8.24	7.68		23	5.608	14.434		9	6.217	10.002		21	4.125	3.217		7	2.398	4.204		5	1.498	1.889		19	3.984	3.387
	7	3.584	16.603		21	2.36	5.89		25	4.649	12.308		11	4.125	8.632		23	3.656	3.57		9	2.191	3.527		7	1.889	1.761		21	3.495	4.247
	9	5.564	10.959		23	4.53	8.43		27	3.123	4.77		13	4.097	9.181		25	3.311	3.581		11	2.032	2.023		9	3.601	2.646		23	5.909	3.406
	11	6.109	12.155		25	3.85	13.7		29	3.676	9.243		15	3.475	12.525		27	3.146	1.842		13	3.12	5.123		11	4.496	1.171		1	3.164	6.471
	13	4.337	8.053		27	3.16	8.23		31	4.383	11.742		17	4.915	7.32		29	3.35	5.116		15	3.093	3.206		13	3.267	1.498		3	2.304	1.373
	15	4.007	11.934		29	6.3	11.42		33	5.454	12.088		19	2.404	8.505		31	3.015	2.106		17	3.188	5.939		15	2.917	4.83		5	4.459	4.248
	17	4.536	9.929		31	3.14	11		1	4.98	13.13		21	5.751	8.679		33	2.748	6.264		19	4.081	5.973		17	3.798	1.561		7	4.797	2.66
	19	5.984	14.876		1	5	11.63		3	3.167	9.253		23	5.244	9.922		35	2.796	5.064		21	2.861	4.15		19	2.31	2.51		9	4.738	10.595
	21	3.075	10.011		3	10.66	11.28		5	2.808	13.237		25	4.048	9.708		37	1.802	3.136		23	1.317	3.798		21	2.917	2.404		11	4.026	3.794
	23	5.553	11.428		5	3.72	11.47		7	3.604	11.341		27	7.979	9.845		1	3.594	4.915		25	1.678	2.016		23	3.78	1.363		13	3.303	6.794
	1	3.432	13.585		7	5.58	15.97		9	3.188	7.779		29	6.205	10.93		3	3.217	3.402		27	3.329	4.755		25	3.132	2.066		15	3.432	7.893
	3	2.859	9.102		9	1.58	13.91		11	4.416	16.498		31	2.928	9.528		5	3.756	3.112		29	2.475	5.375		27	2.039	1.832		17	5.17	6.546
	5	6.989	15.737		11	4.92	22.63		13	3.841	10.647		33	5.298	12.752		7	2.665	3.477		31	1.892	3.175		29	2.28	2.231		19	3.672	5.442
	7	4.545	9.097		13	5.66	11.2		15	4.081	12.629		35	5.36	11.918		9	4.509	4.368		33	2.69	2.532		31	3.206	2.609		21	3.263	6.188
	9	6.121	8.582		15	2.75	11.49		17	4.429	12.533		37	2.237	10.038		11	3.124	5.32		35	2.457	2.987		33	3.37	2.501		1	4.854	6.306
	11	3.071	9.299		17	4.48	9.15		19	4.828	9.152		39	5.048	11.861		13	3.691	2.071		37	1.64	2.189		35	2.258	1.072		3	2.05	4.368
	1	3.238	8.893		19	4.53	13.55		21	3.12	11.478		41	6.066	9.186		15	3.004	5.366		39	2.532	2.264		37	2.642	0.791		5	2.145	3.307
	3	3.801	11.224		1	3.88	13.29		23	4.891	10.446		43	4.207	9.755		17	3.619	3.274		41	1.918	2.955		39	1.492	1.28		7	5.156	4.164
	5	5.385	13.791		3	2.01	5.91		25	2.912	7.129		45	3.915	8.551		19	3.112	1.332		43	2.936	4.827		1	1.373	1.461		9	2.583	4.537
	7	4.214	13.546		5	5.44	7.62		27	4.129	11.137		47	4.62	8.195		21	3.578	4.59		45	2.264	6.938		3	1.942	3.559		11	3.887	1.729
	9	3.856	8.641		7	5.11	10.31		29	2.164	9.567		49	3.994	9.617		1	2.574	2.847		47	1.631	2.609		5	5.045	2.877		13	3.56	3.521
	11	5.57	12.724		9	4.19	10.2		1	4.03	9.708		51	4.692	12.083		3	2.106	3.804		49	2.274	2.687		7	1.498	2.407		15	1.708	5.183
	13	5.603	11.369		11	4.74	9.32		3	4.549	9.4		53	4.416	10.279		5	2.879	3.512		51	1.69	2.259		9	2.782	1.928		17	2.322	6.472
	15	3.56	10.049		13	4.1	10.91		5	4.416	9.041		55	3.32	10.317		7	3.434	2.716		1	3.135	2.304		11	2.783	5.011		19	3.841	5.825
	17	3.069	8.658		15	1.24	6.93		7	2.9	8.689		57	4.709	7.958		9	3.529	10.091		3	2.885	4.289		13	1.93	2.912		21	2.123	3.402
	1	3.682	10.329		17	6.94	11		9	2.66	10.267		59	3.458	11.294		11	2.726	2.745		5	2.243	1.737		15	3.69	1.7		23	3.39	3.904
	3	6.096	14.659		19	5.84	11.94		11	4.471	6.17		61	4.343	11.486		13	3.512	5.621		7	3.623	2.81		17	3.107	3.083		25	2.549	4.421
	5	4.509	13.046		21	5	11.15		13	2.106	8.808		63	4.902	12.829		15	3.246	4.796		9	1.942	1.336		19	2.716	3.089		27	3.769	5.705
	7	3.631	8.877		23	4.18	8.16		15	3.475	12.827		65	6.486	13.669		17	5.113	5.933		11	2.478	2.629		21	1.001	1.033		1	3.881	3.783
	9	4.017	9.355		25	5.42	9.81		1	4.417	12.217		67	4.421	7.534		19	3.336	4.807		13	1.289	0.959		23	1.942	2.032		3	3.685	4.363
	11	2.688	7.492		27	3.29	9.32		3	5.194	10.196		69	4.161	11.77		21	2.715	4.23		15	1.547	1.171		25	2.003	2.003		5	5.083	2.406
	13	2.728	8.258		1	2.25	9.61		5	4.208	12.498		71	4.043	12.435		23	3.646	4.59		17	2.769	1.095		27	2.788	5.092		7	4.893	3.142
	15	5.656	8.922		3	4.96	10.25		7	3.458	12.716		1	4.212	11.367		25	5.884	5.938		19	2.595	2.023		1	2.554	5.165		9	1.439	3.746
	17	2.415	9.491		5	5.09	13.97		1	4.471	12.684		3	4.192	13.228		27	2.767	4.379		21	1.81	1.072		3	2.466	2.145		11	4.605	4.164
	1	5.275	8.151		7	3.97	7.38		3	2.877	7.326		5	3.012	12.567		29	2.445	5.448		23	1.439	1.79		5	1.977	1.247		13	2.821	6.486
	3	1.363	5.591		9	3.09	5.74		5	4.64	9.746		7	3.873	12.569		31	2.747	3.123		25	2.28	1.19		7	4.52	1.656		15	5.536	2.996
	5	3.482	9.423		1	3.02	14.98		7	2.245	7.909		9	4.467	11.997		33	2.885	3.794		27	1.843	4.272		9	1.517	1.942		17	4.337	6.587
	7	5.686	5.46		3	3.93	12.78		9	1.81	6.847		11	6.784	14.074		35	4.03	3.223		29	1.904	1.977		11	2.593	1.729		19	2.922	4.719
	9	3.764	4.86		5	5.7	11.34		11	3.522	10.484		13	4.709	17.692		37	3.313	6.946		31	1.678	2.475		Promedio	2.74265	2.59852		21	6.739	5.444
	11	2.763	7.731		7	2.59	5.38		13	3.724	7.29		15	5.824	10.208		39	3.725	4.895		33	2.618	2.218						23	4.047	3.217
	13	4.478	7.444		9	4.73	8.61		15	3.013	10.825		17	5.593	5.914		Promedio	3.12577	3.86449		1	2.917	2.523						25	2.912	1.639
	15	3.341	5.925		11	2.17	13.07		17	4.451	6.874		19	3.929	8.51						3	2.075	4.845						27	2.922	3.568
	1	6.147	7.14		13	3.66	14.22		19	4.286	7.598		21	5.486	12.132						5	2.747	2.033						1	4.333	8.475
	3	5.165	12.998		14	2.78	8.94		1	6.015	9.13		23	6.711	16.723						7	2.039	3.626						3	3.048	3.783
	5	2.426	10.006		Promedio	4.43743	10.6097		3	2.51	8.811		25	4.895	12.546						9	1.65	4.807						5	5.422	5.106
	7	6.293	12.82						5	3.008	8.153		27	4.495	11.201						11	2.075	2.577						7	3.626	6.866
	9	3.584	10.1						7	3.591	7.79		29	10.149	10.177						13	1.037	2.583						9	4.333	3.665
	11	5.963	9.115						9	3.559	11.29		31	4.36	13.776						15	0.95	2.323						11	5.516	2.016
	13	7.38	11.528						11	2.852	11.152		1	4.63	11.106						17	1.001	3.785						13	2.501	5.119
	15	4.676	13.441						13	2.701	12.222		3	4.393	10.785						19	0.884	1.975						15	2.692	4.449
	Promedio	4.32941	10.7482						15	2.861	8.73		5	4.609	12.263						21	1.171	3.033						17	3.093	7.592
									17	2.98	7.28		7	3.69	10.518						23	1.9	1.223						19	2.788	3.069
									1	4.974	10.629		9	4.065	9.497						25	1.426	1.923						21	3.646	3.685
									3	3.866	10.524		11	4.363	11.066						27	1.517	1.146						23	3.822	3.676
									5	3.012	10.862		13	8.552	13.013						29	3.224	2.017						25	3.522	6.178
									7	3.208	9.289		15	4.738	11.295						31	2.955	2.363						27	2.214	7.534
									9	2.884	13.892		Promedio	4.40243	11.2478						Promedio	2.29372	2.95542						29	2.59	3.841
									Promedio	4.03762	10.6595																		31	4.527	6.311
																													33	2.665	6.351
																													35	3.329	2.987
																													37	2.583	5.379
																													39	3.137	4.03
																													41	4.124	5.467
																													43	2.073	2.934
																													1	5.579	6.328
																													3	0.959	5.002
																													5	5.63	6.899
																													7	3.682	4.429
																													9	2.532	5.009
																													1	2.981	5.918
																													3	1.072	4.097
																													5	2.944	3.527
																													7	4.02	2.646
																													9	2.208	9.763
																													11	2.501	4.412
																													13	2.922	1.942
																													15	3.568	1.942
																													Promedio	3.42886	4.63325

## Sheet: 2 SUP B
Transduction
Exp. 1
	DAPI	myc +
EV	317	0
sp21	415	312
sPIRp21	329	254
sPIRp21ΔP	313	252
Exp. 2
	DAPI	myc +
EV	300	0
sp21	322	270
sPIRp21	318	257
sPIRp21ΔP	351	315
Exp. 3
	DAPI	myc +
EV	331	0
sp21	320	266
sPIRp21	310	242
sPIRp21ΔP	342	303

## Sheet: 2 SUP C
myc Intensity
EV	sp21	sPIRp21	sPIRp21ΔP
Exp. 1
3847	53947	52891	73212
4105	26108	68823	125904
3229	63456	15501	125971
4934	69402	67962	66710
2974	36886	88909	73253
3966	13076	83029	103200
4637	45031	80630	38807
3185	41103	32964	65197
4434	39630	82519	65985
5569	44736	50328	67876
5191	4587	93527	53396
4297	50866	77963	51512
3398	19369	21068	80433
4296	60025	12306	92429
1786	62174	24375	95379
3692	50856	7142	60029
5957	101404	43108	51001
4252	67854	49792	103806
5235	50279	32105	83565
4889	38196	35787	99556
3198	23032	89125	69104
5374	116909	45787	86017
5448	13579	22335	75067
5056	17856	54690	54416
4683	84663	84491	85282
4272	108815	92194	81295
5218	48963	10141	72537
6538	12320	10439	53790
6042	84663	21384	35735
11335	108815	99372	41441
10636	48963	85712	120325
13890	12320	62788	78165
10472	87589	118470	30659
10674	22540	80401	47386
7607	21689	31915	28796
8354	23808	26023	79499
9307	19853	60979	83699
8538	50129	82612	71660
8679	24406	55621	75339
9754	73999	28033	59576
5705	39829	40980	13533
6416	28970	94353	19913
6514	19452	84559	8307
9163	22164	11194	52305
2527	23814	93470	6745
6274	50056	13368	84360
6839	41278	57503	99459
7769	52330	69008	69290
6904	19173	60583	88475
7435	33470	64225	98721
5461	56454	118898	36997
5684	66050	82621	36143
6158	55870	100885	95775
7757	86132	66154	36467
7426	92438	115,93	6972
9393	65165	76,91	40371
9543	86127	103896	96547
8305	63303	47,37	79,03
9585	120845	60569	95193
11309	90529	63,88	32369
16149	94287	63175	101015
9169	73062	73762	64672
15412	12058	63757	66551
7659	11531	53,47	52831
8037	83862	72653	51168
8907	64885	93607	101835
6125	38311	86081	124,32
6702	39516	92652	59,08
10383	32874	58,05	89347
8539	86173	76634	69496
4617	17701	18,66	82258
3652	125995	103429	25956
3826	74819	67579	79124
3656	82926	21324	77572
3048	84036	21,92	64905
7439	122638	53206	49079
6814	109561	51164	45844
3999	126	24402	26453
0,813	120459	124189	82025
1220	49259	79435	88175
0,903	53153	115929	111103
1666	63802	114614	68981
0,254	65062	44237	86556
0,011	79562	118617	67314
3572	25992	122068	107454
0,865	119171	45801	111759
1541	61847	94,22	91439
4187	33644	73,78	103507
2,92	39667	84442	98342
4841	118631	60056	50209
3129	125354	106641	54159
3498	47368	70506	95139
1417	78753	93917	60,26
2507	19116	31299	89368
4226	15159	50594	87,56
1937	126	55353	84361
4562		30882	74999
1712	16264	68,66	29753
1499	23931	58506	56436
3284	40768	61041	55609
3102	21,86	50383	88,84
3691	39797	74373	81878
2389	26512	76855	65841
3,21	Exp. 2	66,38	114,63
7208	4518	87,94	67708
5546	23879	121148	113187
9068	15763	48431	124355
4866	43991	78358	34836
0,072	27302	66178	39321
11889	34016	65976	119279
16878	45899	49346	111758
11521	48878	61751	71769
15398	15443	77118	29819
18698	35187	32053	79381
13883	47453	77387	71293
19215	42897	29123	81946
11394	32320	9,12	73402
16644	19989	Exp. 2	49041
15321	33833	20719	50005
13655	31838	41746	37,15
16978	31806	30746	73431
14263	40351	28859	47728
15,56	32160	14106	56982
13549	31017	39036	87168
15336	20613	18434	42679
17302	44103	38057	34541
13367	22654	32906	93593
0,058	17367	38349	40201
0,121	35862	7903	47623
1,47	37743	48934	86983
0,432	57062	20361	84,22
1,07	38674	51294	113,18
0,999	44459	42116	Exp. 2
3434	39580	41475	22532
1614	4857	17,05	21787
2486	25149	42227	27517
0,015	40935	15,89	10168
0,921	99551	9992	54832
2107	43412	8935	40257
12242	42763	20102	30924
8918	41225	18679	30049
14419	8440	12848	60864
12661	45758	31569	4533
12,72	26329	11113	34435
14686	70754	11635	14899
12542	51294	21162	47490
14841	55338	17492	41779
12626	9782	16,72	37114
13867	75667	63008	29425
12229	58209	34105	35390
11991	48444	24025	25522
16,61	8903	31619	20418
20597	17353	12601	20126
12016	42111	34979	36297
12993	36039	16512	20438
13168	15623	27502	4363
13538	54042	10009	21388
18098	8142	35317	31814
17057	7929	45704	20486
25302	16083	36609	22005
12437	11179	23,49	24198
6838	43513	11333	19297
6611	51929	25563	20287
7858	55887	20669	17497
8752	54575	19051	22640
7097	32325	23373	22848
8744	45192	8136	32274
5634	13941	19279	80693
6617	20253	24416	49404
6358	80661	18541	33395
7555	48442	20461	38832
6206	19413	30473	19383
4891	88075	41116	18222
5012	50,87	34128	24129
5501	67768	26608	17368
5978	114718	35735	23597
4,9	103489	48299	12463
4027	17707	50118	33395
3556	5483	27252	30025
5546	90293	16808	24352
3449	27999	22,73	30819
6001	80106	11305	63045
6228	87826	10,64	27084
6322	93986	32214	25170
2623	8633	15465	42882
3719	51806	55287	22350
6,09	83824	49174	29963
0,739	60522	23381	43429
0,901	15,43	43015	32030
0,294	11646	37155	50288
0,134	112391	91264	40184
2414	54896	50571	26008
4365	85,92	37559	23317
0,26	77348	37982	43554
0	64028	102558	50,73
Exp. 2	59174	18,59	51079
20,97	67053	85978	35473
16025	35754	21,98	78,98
15538	34794	60734	76999
18979	120399	42283	111555
13965	46274	69956	69304
15099	70799	71368	61179
16181	52439	49479	115066
15,23	55532	12558	42605
17815	80257	48888	86875
13898	110789	52196	60872
13734	12363	49876	54,59
15248	27,96	64762	61953
18599	80854	48345	75354
15345	76329	42684	99896
16461	114946	14397	61106
16827	92553	84079	112192
18901	99,89	17346	113742
15033	62946	39928	109566
14963	114,05	22954	121057
17042	93914	41635	64722
13055	55922	66778	89374
14384	14926	34127	82564
13419	50413	100305	71591
14767	65434	20433	109191
13,91	98853	79174	100033
15215	82001	50666	92135
14,51	95756	33475	60435
16382	31456	108296	79533
17102	37218	54476	63039
16927	90974	76696	77685
16418	80035	56957	44634
15859	78695	58285	67685
14152	67678	46803	87227
15436		30117	57805
16549		114233	85117
9948		41275	89134
15660		119012	58381
19483		116,67	30794
15244		63849	84,04
20455		76,57	115802
18794		90889	99328
15658		59764	102,59
16139		91838	97468
13642		48528	33307
16235		30587	86927
21718		66143	68369
16739		102331	38084
16113		103582	90202
22530		66861	42372
17712		65213	48684
17853		98679	118456
15448		72679	62632
17990		65727	80605
12032		115316	76152
10210		73258	101818
14111		32565	81642
12494		116217	77254
13024		70027	50855
12191		29685	44265
13475		82854	56139
11232		65,91	45313
12688			65159
12939			53377
13613			125957
11127			60111
9648			60901
15982			46735
12128			44474
15188			81289
13610			96778
15635			91677
14587
16666
13770
15407
14050
12982
14320
12890
12763
9823
16242
12239
13789
11795
15139
14131
11425
7881
7746
11898
13857
14324
10921
13552
12748
9910
9659
12665
11193
10529
11955
11002
10087
10843
12007
10459
11120
10648
12394
18284
15581
10741
12576
13838
11563
13376
8658
13329
11445
18761
28463
21117
21501
19282
17729
19912
20,9
19048
18985
22,61
22905
11445
16206
22444
20197
12145
14475
14,76
22376
14167
16216
12601
17903
26048
22775
19,95
34735
22975
20151
19235
17954
18,58
14943
14377
24108
24395
22384
29356
19164
22087
22692
19814
20195
16638
1621
4732
1619
8777
9191
0,247
8661
3388
5713
0,015
0
8161
13304
3034
19139
14415
33042
5247
7,73
3916
14573
3081
9665
8703
9282
9904
0,273
2001
4322
4205
5659
6242
7561
2997
10631
19652
4225
2855
0
14744
9098
15623
10379
15724
7349
7056
11545
6513
1858
0
4963
0,134
0,01
0
0,191
0,000737
0,202
1,24
0,307
0,01
0,01
1785
4623
1623
3036
0,109
0,006
0,007
0,054
6726
0,709
0,565
6,77

[truncated: 45 more sheets: 2 SUP E, 2 SUP F, 2 SUP G, 2 SUP H, 2 SUP J, 2 B, 2 C, 2 E, 2 F, 2 G, 2 H, 2 J, 3 C, 3 E, 3 F, 3 H, 4 B + 3Sup A-B-C-D, 4 D, 5 B, 5 C …]
